# Supplementary material for: Machine Learning Applied to Omics Datasets Predicts Mortality in Patients with Alcoholic Hepatitis
Source: Metabolites. 2022 Jan 5;12(1):41. doi: 10.3390/metabo12010041 (PMC8781791; doi:10.3390/metabo12010041)
Supplement: Supplementary file 1 [file metabolites-12-00041-s001.zip]

Archive with 1 entries (1 files):
- metabolites-1473963.xlsx
