# Supplementary material for: Machine Learning Applied to Omics Datasets Predicts Mortality in Patients with Alcoholic Hepatitis
Source: Metabolites. 2022 Jan 5;12(1):41. doi: 10.3390/metabo12010041 (PMC8781791; doi:10.3390/metabo12010041)
Supplement: Supplementary file 1 [file metabolites-12-00041-s001.zip › metabolites-1473963.xlsx]

## Sheet: Figure S1
A.
B.
Figure S1. A flow chart for machine learning methodology.
(A) The overall design of the approach. 1) The full data is first split into five-fold for cross validation. For each of the five folds, we perform the following procedures. 2) For the training set in each fold, we first run the MICE algorithm to impute the training set. Then, we apply this MICE model built on training set only to the test set to impute the test set. 3) On the imputed training se…
(B) Hyperparameter selection in the step 5) of the method. 1) In order to use the feature selected training set for hyperparameter selection, we again adopt the cross-validation method. Here we use four fold due to the relatively small sample size. For each of the hyperparameter combination, we evaluate its performance on the four folds as plotted in subfigure 1B. For each of the four folds, we p…

## Sheet: Table S1 Metabolomics dataset
ID	M_6_Aminopenicillanic_acid	M_25S_7_Dafachronic_acid	M_2R_3_Hydroxyisovaleroylcarnitine	M_Phenoxymethyl_penicilloic_acid	M_alpha_Hydroxymetoprolol	M_1_1Z_Hexadecenyl_sn_glycero_3_phosphocholine	M_1_1Z_Octadecenyl_sn_glycero_3_phosphocholine	M_1_2_3_6_Tetrahydrophthalimide	M_1_2_Dilauroyl_sn_glycerol_Unknown	M_1_2_Dimethylimidazole_1_2_Dimethylimidazole	M_1_2_Dioleoyl_3_trimethylammoniumpropane cation	M_1_2_dioleoyl_sn_glycero_3_phosphatidylcholine	M_1_5_Pentanediamine	M_11beta_17alpha_20beta_21_Tetrahydroxypregn_4_en_3_one	M_1_Deoxy_1_methylamino_D_galactitol	M_1_Heptadecanoyl_sn_glycero_3_phosphocholine	M_1_Hexadecyl_2_9Z_octadecenoyl_sn_glycero_3_phosphocholine	M_1_Hydroxymidazolam beta_D_glucuronide	M_1_Methyl_L_histidine	M_1_Naphthalenemethanol	M_1_O_Hexadecyl_2_O_acetyl_sn_glyceryl_3_phosphorylcholine	M_1_Oleoyl_sn_glycero_3_phosphocholine	M_1_Oleoyl_sn_glycero_3_phosphoethanolamine	M_1_Palmitoyl_2_hydroxy_sn_glycero_3_phosphoethanolamine	M_1_Palmitoyl_sn_glycero_3_phosphocholine	M_1_Stearoyl_2_arachidonoyl_sn_glycero_3_phospho_1_myo_inositol	M_1_Stearoyl_2_docosahexaenoyl_sn_glycero_3_phosphocholine	M_1_Stearoyl_2_hydroxy_sn_glycero_3_phosphocholine	M_1_Stearoyl_2_linoleoyl_sn_glycero_3_phosphoethanolamine	M_2_1H_Pyridinone	M_2_6_Diaminopimelic_acid	M_2_4_Aminobenzoyl_amino_acetic_acid	M_20beta_Hydroxyprednisolone	M_2_Acetylpyrrole	M_2_Amino_1_phenylethanol	M_2_Hydroxy_2_4_5_5_tetramethoxychalcone	M_2_Hydroxy_3_methoxybenzyl alcohol	M_2_Indolinone	M_2_Linoleoyl_1_palmitoyl_sn_glycero_3_phosphoethanolamine	M_2_Oleoyl_1_palmitoyl_sn_glycero_3_phosphocholine	M_2_O_Methylinosine	M_2_Phenylacetamide	M_3_3_DimethylglutaricAcid	M_3_4_Dimethylbenzaldehyde	M_3_4_Ethylenedioxy_N_methylamphetamine	M_3_Aminohexanoic_acid	M_3_Aminoquinoline	M_3_Deazaneplanocin A_2_4_Pyrimidinediamine	M_3H_Pyrazol_3_one
P1	327	408	935	440	146	101	1966	298	2583	231	484	500097	51	227	340	450612	10026	158	2086	101	20508	244404	7397	2221	1833	8810	48837	16156	10713	2233	90	244	2038	217	61452	20	1034	841	2205	18120	1878	157	243	3023	1305	241	2567	0	137154
P10	480	49	751	295	229	77	2965	363	13839	184	742	171658	73	739	258	413373	9288	220	5751	68	5004	78695	954	819	818	1854	31205	5472	968	382	1836	486	86	110	43179	7	873	2085	382	6360	923	242	285	3089	988	821	1830	81	177111
P100	352	65	635	408	181	5151	7060	180	64405	188	2196	490954	46	775	2380	419475	34657	7	3781	73	8473	188464	2160	1369	1764	2615	61303	8168	3390	337	111	216	62	144	48206	1048	1039	1838	1201	10864	791	318	235	7619	1976	856	2415	67	75086
P101	377	60	484	492	309	11599	8494	283	125649	191	2790	1253758	38	448	0	417467	82608	252	2392	52	19740	281836	1888	2018	2960	4343	234853	17135	5227	600	77	157	49	94	32435	7	892	1662	656	28739	753	0	258	4703	1267	499	2131	72	59145
P102	227	960	355	448	450	2935	3802	332	139270	218	14599	3370800	38	1264	386	462863	88928	332	3260	50	15057	231492	3549	1252	1497	13810	354646	14881	5745	1850	1166	170	42	91	31630	658	816	2203	7210	72889	2238	228	182	9848	1576	1152	2289	43	47145
P105	545	41	764	440	75	12163	15460	272	224168	271	6282	2910320	49	335	346	438450	102315	2	1964	82	34331	640209	19238	4348	5338	4362	169881	33484	3043	146	424	169	46	971	52734	12	1027	3502	12100	45221	590	245	180	11140	1492	1150	2784	60	4668
P108	323	1091	2195	435	322	497	798	523	61571	218	1655	379714	35	4118	349	305483	14399	4	14355	85	1328	19218	729	427	276	1535	51745	1399	1948	764	170	1206	114	121	127430	9	829	44310	729	12961	7511	313	244	20286	1855	1470	2886	72	140765
P109	452	1074	252	259	585	58	3803	1133	26386	211	2287	338854	50	1207	339	394012	15695	3595	14465	90	6938	128894	1242	835	1263	2792	44822	6781	2160	672	1267	16882	11037	5980	66064	6675	858	22775	826	10006	15613	5976	255	6128	850	2680	2438	63	14426
P11	482	1011	377	442	127	70	1566	384	3069	187	686	412825	51	716	31791	411503	9317	615	4486	111	10629	125695	2063	860	979	9728	38148	9449	1184	1033	4660	1002	46	176	45229	10	2060	830	766	12397	1868	283	252	12598	1611	742	3920	78	740834
P110	60	71	1161	1045	228	460	18111	885	23500	212	3214	686869	64	157	391	431066	25877	2	5047	46834	60236	1139086	23127	6330	7802	4796	67272	52505	1399	1541	4358	349	2974	1645	90010	8682	1137	14265	2440	18268	2219	360	3697	7108	1363	1268	4663	109	93489
P111	186	190	747	581	100	2737	1707	1090	19891	185	9538	701840	57	406	380	394890	14340	2	6073	158	22272	338952	7261	3549	3357	5428	156610	23504	1451	2699	375	281	82	1688	28425	11	915	9669	1754	41293	774	252	259	5180	848	2074	1756	81	120252
P112	481	1359	218	484	100	7817	26150	307	125596	180	10425	1545401	47	422	370	430767	62821	937	1801	97	29175	372619	4652	3287	3224	11257	232322	22274	2647	427	829	1279	60	104	83416	13	954	958	1083	50409	1121	233	195	5412	1293	340	1725	57	566157
P113	439	260	1739	275	622	80	5028	280	47034	183	3266	586032	41	400	318	479857	23337	4	4546	108	8134	135297	2280	1173	1107	4630	60317	5439	2336	464	233	742	10245	164	64889	2200	858	11273	1869	23482	3819	149	251	4803	971	404	1746	75	95195
P115	445	48	289	427	292	3698	1631	97	101947	233	7348	1281271	33	302	342	368975	22083	2	13699	104	10420	177026	4144	1433	2304	3357	218300	21179	9007	746	697	190	70	148	38175	10	1066	1258	6383	37179	2172	288	346	6236	712	533	3053	67	2644
P116	528	1373	883	1565	157	2608	4873	78	33446	208	7862	1095008	45	670	383	387080	32039	2	2270	92	11824	226776	4147	1740	1673	11732	143404	19219	3256	172	112	834	96	125	55831	10	888	13100	1988	28634	5900	287	3182	6706	2316	126	4245	67	492139
P117	243	251	1565	202	230	62	3092	208	102454	41531	7658	1512017	58	211	347	353420	62334	6	7253	104	4784	97594	3840	1259	784	6510	145257	6449	10007	1603	1633	294	6997	468	61084	10	534	9878	8764	77302	4360	213	254	2595	779	608	1898	6153	15071
P119	460	87	525	331	109	6693	6228	710	54186	180	7161	747014	54	270	374	280883	22705	2	2201	86	21735	382852	4779	2482	2854	4445	119665	21144	3121	804	464	199	60	1555	51116	9	1036	6396	1870	15212	1772	196	211	3844	1728	587	1703	55	35073
P12	364	50	516	435	398	1353	4666	875	5557	238	1858	495377	42	2033	400	405948	13761	5	10483	55	10813	72336	1070	1445	1251	10085	42389	6861	1062	473	437	674	106	128	56798	10	1402	1262	1490	11947	2835	277	217	5057	1192	1273	3888	85	427348
P120	474	280	357	325	206	151	10175	100	65660	223	2399	454167	30	914	372	247300	39222	2	22489	106	16858	388332	4397	2534	2367	1334	66129	14206	1715	335	4330	211	6873	156	102682	25661	1081	1935	2319	18419	3286	195	214	3302	841	1353	1509	91	30361
P121	168	65	516	203	204	11184	15257	188	113851	137	5400	1057120	46	57	551	413601	39595	6	3845	84	33801	522122	6038	4268	5700	6239	219188	30586	25877	279	117	0	229	111	43137	8	968	1346	1933	27092	766	304	284	6778	1116	718	2100	72	21500
P122	320	630	650	480	211	889	727	254	106406	199	10492	2017743	64	341	364	375007	39290	5	8204	87	6382	57042	1405	769	595	6871	435342	7272	2508	1731	119	303	48	106	46646	8	685	3943	3155	84263	5086	174	238	4649	596	183	1758	54	181136
P123	17751	118	1443	213	11392	84	6409	570	53546	191	1669	357664	470	1858	324	460615	34165	4717	11606	118	7151	124013	838	1024	1239	2113	49780	5985	1303	153	1191	301	48	88	123554	301	944	4233	1093	10574	2468	213	240	4131	743	830	2268	201	72048
P124	273	53	251	445	233	178	5009	84	336247	177	5009	1423718	45	262	393	417204	106512	4	1574	99	10427	233738	3849	1214	1715	3697	162832	14105	3692	150	124	507	44	99	26894	11	944	1128	5379	43812	643	192	240	5071	936	422	2517	72	166253
P125	412	0	193	0	134	8549	8725	136	33548	225	2224	418779	63	300	401	396931	13045	58	4218	85	19833	352760	3430	2786	3944	3827	95698	29426	11597	388	126	169	0	115	103056	52	876	2402	1419	13733	1308	235	292	2957	573	350	2012	62	9988
P126	169	327	688	473	334	2225	3189	664	84507	217	14066	2582477	42	242	329	436437	53500	610	7309	110	13846	232533	5186	2476	1705	12839	292924	16269	2761	76131	746	411	4094	960	48204	12	808	431	9380	86738	5346	197	218	5152	906	703	1575	95	223578
P127	256	40	750	612	60	10733	10189	144	58590	229	3803	633554	40	318	403	484361	10466	3	4854	77	48795	764794	10408	10346	13458	2574	142169	66565	3472	496	96	128	50	181	60031	3	1146	12531	3844	23817	1073	266	279	5883	781	441	1899	50	987
P128	517	547	378	476	91	2284	2092	306	47844	236	6349	790518	50	386	333	457461	35563	8	3278	126	7110	148404	2176	1401	1180	4050	173921	11084	2585	364	322	211	67	916	55643	14	825	7806	1715	35515	4912	360	227	5021	2081	352	1580	0	88458
P129	0	34	2191	490	111	10120	11151	542	7726	229	538	387151	49	384	412	436809	6829	3	7295	70	44788	442574	7131	2352	6715	3831	81822	78978	2065	330	107	276	44	1848	68814	10	1240	11531	1990	5585	926	301	223	5096	896	284	2027	64	1457
P130	250	77	629	355	114	13330	14710	272	170518	465	6395	1736993	42	244	428	494751	69959	2	5718	106	34836	507893	9324	3438	5911	5067	190407	32582	2082	11134	128	158	49	151	83813	43	997	5746	5098	36774	560	210	205	6061	1651	158	1681	86	43836
P133	367	1536	911	495	302	33	1935	773	36840	214	3735	1346348	57	213	321	481913	25340	312	3690	82	9516	168205	4304	1169	1274	10418	162232	14663	2115	1362	102	545	42	80	50410	10	824	18563	5436	32958	1798	290	272	2174	584	292	1586	64	265805
P134	497	706	259	533	367	51	1905	1153	1425	187	784	341284	49	887	359	13951	15659	4	1963	80	4748	76427	1022	536	646	3910	35786	4737	5665	228	300	1277	92	107	54464	15	1034	3180	668	9479	2173	257	206	9071	1831	1373	4014	65	973698
P135	449	2686	12940	457	1076	1565	1814	4865	864	185	336	398832	539643	15408	386	16903	7951	7	13078	99	9812	289415	4565	2060	2279	8078	44261	38889	4296	1114	158	2378	468	142	94337	6	963	129968	875	27497	12562	847	271	6689	935	400	3142	0	348664
P139	231	726	171	453	195	1089	1120	227	3559	187	269	174802	57	1458	403	12747	6083	676	1764	76	5359	94373	1906	934	831	4393	14930	5672	2960	3788	4243	192	119	134	28481	6	1504	1197	470	8784	2331	217	244	25001	474	1065	2274	59	104837
P14	431	94	493	571	269	0	7533	214	2942	191	704	124876	36	544	434	374174	7909	47	5461	84	14067	156866	1190	956	1724	1641	12088	10183	1907	877	150	756	573	141	49208	10	2457	1266	358	3974	732	259	228	10577	1293	851	3235	71	207490
P140	152	144	536	0	514	2823	3698	142	1124	209	715	298400	49	468	316	16826	16662	66	1949	124	9918	297180	9928	1406	1680	2488	23273	18201	2084	1307	660	532	446	392	70801	1092	2519	2515	2205	8084	5074	211	243	12865	960	1818	2719	64	260815
P141	392	398	8095	1840	1314	461	1522	1537	0	170	574	82133	47	18944	381	12292	11895	4532	6009	120	1422	20599	422	186	143	1073	9528	1729	23788	468	405	8651	514	236	139170	3492	1472	122394	397	4803	15491	229	3909	8749	2142	279	4743	90	273775
P142	234	62	842	225	161	7621	5934	479	1047	223	477	136954	38	608	415	21363	4378	5	1601	106	17428	309607	4959	2004	3494	2579	13818	18140	1865	3141	80	122	610	113	55634	7	1670	5645	604	3747	296	186	184	45213	3278	341	2418	48	29542
P144	350	692	328	476	153	3700	5042	504	1218	195	2615	660052	42	492	418	21282	22464	2	2376	78	19393	319730	4264	1858	3241	5586	110103	17637	1918	6607	85	228	55	5822	59092	7	1061	3474	1488	19532	2301	277	237	3191	1403	998	2591	66	162682
P146	491	57	182	311	236	56	2327	120	1167	201	342	109737	57	1884	461	15339	5304	394	3901	60	4538	92914	1128	705	958	1471	25179	7607	3381	609	274	208	78	125	39530	10	1162	976	608	4584	815	288	276	4641	266	1090	2031	64	68999
P147	312	99	339	451	65	5219	5983	141	1368	204	206	144354	79	769	741	18499	6542	2	4844	93	12882	248858	3600	1012	2169	3114	20009	20479	3752	2260	161	175	917	131	41861	12	1221	3539	186	5181	1613	204	220	2166	697	725	1827	57	75237
P15	488	218	203	328	291	111	11544	232	3060	169	1122	315704	38	1088	369	366280	12933	3	2508	66	21696	371373	5673	1232	2340	4300	12880	18071	7922	1867	102	1018	43	106	41346	8	2274	544	736	6040	767	215	169	7182	1116	967	2568	73	288218
P150	317	450	427	300	357	55	1011	3180	691	358	196	353563	37	1160	374	12141	10766	5	8289	146	4964	92879	1925	813	804	6658	35569	5867	2832	1493	4794	378	7627	112	76636	5	1019	3071	942	14480	5991	271	262	5150	918	1090	2143	65	234020
P151	95	160	441	1107	176	3887	3482	219	1781	5356	2807	670958	37	831	423	16744	25948	215	1832	100	9991	250269	3220	1017	1407	3764	81728	10439	1933	688	476	239	0	124	58979	31	1078	19938	847	19667	3911	0	1808	3893	229	267	2734	1056	30757
P152	492	235	255	448	130	2571	2842	92	49	234	431	242529	62	1021	371	14816	9206	2	1501	84	8220	176311	3041	924	940	4442	22870	9883	2405	448	897	545	460	147	39245	10	1226	527	186	7497	2955	766	233	3676	281	236	4564	69	335206
P153	273	158	282	355	91	3495	4316	157	1657	261	216	54997	69	872	384	16553	4960	307	0	56	8663	168221	941	538	1003	2289	8863	9334	12868	563	218	126	50	119	43618	11	1404	2711	0	3045	206	624	225	18065	286	633	2508	52	113524
P154	115	752	248	684	161	4049	4231	323	1581	312	176	150298	51	694	381	17913	7197	4	5105	103	12107	402122	2624	1060	2102	2471	19659	22182	1286	3886	131	983	97	277	47521	613	1242	2385	0	5415	8127	261	6307	1401	311	982	7175	66	90877
P156	427	287	1491	684	303	2280	2093	944	1060	418	819	116681	74	1070	326	15368	10573	2	10912	81	3866	89046	734	769	777	1033	24069	4845	1605	575	80	260	143	104	74407	9	1465	25860	496	4743	5642	337	6636	2116	246	387	8309	57	103312
P158	483	161	1094	287	248	4513	5716	866	1292	358	365	74441	70	2007	403	18703	4698	7	11037	132	7903	201727	2052	793	1243	2310	8222	9043	18709	397	252	938	137	3088	74151	9	1607	14230	258	3920	2263	410	250	2786	276	1050	2786	66	390907
P159	336	45	852	464	198	10717	8513	112	0	180	1427	474751	50	442	419	28889	10199	2	3138	78	32618	344016	3492	2114	5059	4528	61380	25651	1530	681	66	157	54	125	36568	7	1149	9333	756	7503	815	309	192	27289	309	472	2764	44	6200
P16	260	782	4528	351	401	505	3013	538	18298	211	4704	970673	36	2367	341	379110	17204	4	6465	101	6890	44659	4381	7446	779	4931	93615	4332	1501	110	0	386	75	200	153082	109	1083	18374	7893	15375	1344	221	224	2192	642	336	2071	54	197431
P163	455	109	466	427	337	219	12380	291	2225	270	629	371283	68	552	293	18888	44040	2	7055	97	12036	488488	7674	2544	2664	1623	31930	27333	4000	296	256	0	5586	141	124831	11	1352	799	2284	9255	1832	207	262	4631	399	755	1962	69	155825
P164	351	354	505	565	93	151	6439	210	850	262	891	364388	59	1777	384	20509	13928	2	0	127	28459	343823	5199	2063	2660	3880	54635	18140	5407	1993	720	252	154	1935	59941	9	1433	2439	827	12303	3395	566	249	4461	252	1992	3340	70	77109
P165	568	48	799	535	90	222	15016	415	2744	614	474	138419	53	215	392	23440	14050	2	4640	82	16061	483118	3058	2883	3372	3297	16068	22495	3246	489	250	435	272	228	50872	10	1608	322	1017	5855	1503	200	237	2371	263	316	1847	72	61300
P167	369	1550	214	931	116	1264	989	420	2503	270	654	385699	62	390	371	14898	8817	2	3102	63	7557	79416	1967	1329	847	8384	55510	8094	1570	138	85	254	173	96	41982	4	1484	980	1168	12715	3957	241	1232	10913	302	948	2296	62	148967
P168	401	73	1269	265	109	9052	6659	432	751	310	166	126704	63	980	316	20483	7076	6	5703	134	15834	327445	7840	1293	1941	1476	16469	11247	1171	37527	121	178	144	305	86435	9	1857	6719	600	3665	83	192	246	3808	287	734	3259	77	135639
P174	630	83	624	304	240	172	9493	272	33	317	256	191163	52	844	438	21921	10419	5	2604	98	19608	327295	3510	1346	2603	4272	27060	17159	2092	3318	92	350	100	152	69904	8	2434	7271	894	8226	2139	266	268	12407	861	1224	3748	70	109096
P175	335	796	518	392	161	35	1260	108	826	211	209	263998	48	889	398	16346	8005	592	2640	100	6498	89153	1743	902	1045	4712	41381	8184	2777	601	0	659	92	0	48136	13	1177	3513	872	14523	3154	270	283	3812	231	452	2401	88	690906
P176	315	245	114	578	428	90	4320	5096	1161	256	250	219478	46	604	388	18929	16952	1378	7794	110	9571	105838	1203	1461	976	2289	19731	7080	1433	11535	2165	215	58	2861	40270	7	1264	2962	891	7177	2950	328	273	1596	221	3579	1231	101	127526
P18	336	688	276	235	243	89	3996	518	47946	162	3771	842964	42	568	401	423689	35197	346	2156	77	8730	159089	2251	972	1361	4389	94507	10151	3234	1464	2046	227	5804	212	91373	12	1396	4180	1340	18027	2175	239	316	7547	720	1487	2399	57	119494
P184	485	1431	177	423	357	1829	2797	576	44	189	312	172988	65	398	350	15817	11236	3157	10051	110	4804	223810	3103	1153	860	3238	13918	7323	1331	1449	128	419	11332	158	59831	10	1045	34480	634	9203	9307	403	239	2408	398	4183	2036	140	187112
P19	336	136	546	507	416	899	3295	418	28792	3297	2432	528696	54	753	372	375696	16440	4	2159	61	6560	49075	788	726	819	4877	48495	4828	2629	188	152	272	49	94	50158	8	866	1599	808	12451	2844	240	236	6154	1173	474	4630	2294	218887
P190	420	311	1281	615	611	2353	2357	2384	51	156	170	229678	43	2109	355	17282	6505	2	7123	104	9155	302359	2998	1230	1784	5951	34122	17281	1444	244	5671	589	116	100	59068	54	1155	2584	558	10381	3593	323	301	2193	220	418	1487	0	75797
P191	407	56	265	185	197	97	2118	148	919	216	256	583635	48	254	332	18392	15011	2	2810	95	13887	171336	2852	1097	1013	14292	57146	10572	1688	4020	2068	356	6106	194	33656	28	2082	311	1119	16204	2661	177	2388	12035	702	952	3248	69	231376
P192	462	56	436	228	352	67	1630	1314	1032	178	171	193939	41	974	421	17854	7723	4	5187	87	8061	117270	1601	792	1016	3715	20211	7920	1660	808	229	474	46	104	57237	20	2030	5754	453	6470	188	195	252	9837	651	1293	1742	76	310528
P194	356	363	94	465	199	67	1204	804	37	281	381	139502	51	1611	351	15270	8371	943	2631	121	4689	90944	1212	697	703	3299	12930	7174	2026	628	1904	136	540	154	47950	8	1576	1500	592	5006	3305	310	242	3691	285	1168	2693	71	471299
P196	481	59	333	329	103	1567	1577	177	301	120	62	106	52	142	425	688	28	2	1564	55	14	54881	154	468	456	124	72	547	858	52	85	170	298	255	30178	7	918	669	528	873	1487	554	209	8528	148	273	51	52	89914
P198	531	346	413	0	304	2547	2484	626	3238	204	212	163788	46	852	4067	14824	7718	5	3828	117	7153	90080	1086	715	894	4104	16587	5703	4918	2186	1730	237	433	110	70532	7	1585	334	456	4552	4443	283	963	15517	485	1438	3970	64	199707
P199	439	60	427	469	87	4467	3605	201	174	102	57	1625	60	164	363	1112	21	346	2442	73	16	137344	224	1344	1265	582	296	992	1156	63	116	264	283	197	32436	13	957	1845	447	5215	1523	192	264	2396	187	464	0	63	101825
P2	279	13652	716	322	825	1287	805	349	30604	168	3624	832914	44	670	405	370140	19651	1597	17365	80	4319	1460	1181	924	793	5344	120372	3451	1194	1972	277	255	37	393	54590	12	1060	18943	2034	17292	5835	315	235	4962	966	596	2315	73	259302
P20	354	1878	448	465	433	181	4966	873	13213	214	2226	373058	44	450	345	388385	15410	3	11456	123	12393	466439	5150	1813	2242	3335	46818	23431	981	1622	110	456	2338	860	126693	14	1121	7336	921	9907	7130	199	268	4379	675	3535	3405	90	116894
P208	445	45	465	374	633	2462	6618	444	1860	313	204	242856	58	396	301	15878	12366	5	9149	42	9789	260708	2903	1340	2088	4811	24348	14059	5194	1265	539	136	5734	207	43401	52	1564	21662	948	9353	5113	263	234	6672	411	1283	2331	45	20054
P209	368	70	1122	0	144	186	9425	172	40	205	167	253703	59	606	342	20727	14107	2	2067	138	24300	355385	5144	2103	2725	2593	18009	23390	2036	597	88	260	51	87	47480	12	1387	1172	1068	4819	1242	202	184	3215	266	407	2077	39	134552
P213	474	224	1878	478	188	10803	15094	519	847	210	121	282365	47	362	361810	26847	23118	3	11081	54	24693	500539	6819	3876	3798	2156	19808	29087	2156	2321	168	947	5815	285	119473	14	1789	602	1735	6206	1679	269	245	7874	366	1480	1973	59	272549
P214	301	1089	767	426	135	83	2030	152	0	235	312	201713	67	728	350	14608	8406	0	5455	75	6148	131406	1821	914	943	3241	20555	7099	2505	174	596	660	9758	180	45332	7	1469	6744	659	7869	6713	228	220	7331	470	286	2171	63	99473
P22	446	90	434	814	159	0	6889	387	51885	194	5301	976975	49	341	372	410178	35965	2	3627	85	15939	172338	1656	1022	2047	5711	147941	13683	1229	192	68	402	59	106	83112	16	3293	817	1382	17888	2235	234	1991	18792	1590	392	4323	61	341835
P222	386	614	2756	1452	193	115	6532	423	794	226	142	66666	63	833	320	17655	7418	5	16386	84	8466	225436	1747	1617	1835	1093	10143	8742	7814	6755	1269	1056	0	148	78093	5	1306	1460	0	4727	7295	2317	4519	4036	311	1012	5551	68	48956
P225	309	71	855	532	423	112	3845	546	51	294	132	139365	62	1316	390	17691	4306	513	5072	66	10717	173258	1675	1152	2259	1436	15295	11848	4463	492	177	180	161	107	116833	43	1402	9971	820	4870	834	566	278	2733	232	1778	2517	50	67053
P227	284	1110	349	289	547	3887	3945	348	0	265	274	153029	52	348	385	14367	7703	4	14106	110	6684	180360	2334	1492	1221	3135	20167	10266	2279	1302	104	515	5871	223	80078	10	1766	15421	1227	5936	6237	219	230	6683	545	708	2698	85	73524
P23	503	81	1068	317	453	88	4636	1077	4592	258	311	193633	59	1206	387	334761	7015	53	13262	88	11179	106766	1743	1126	1629	1550	14682	8584	9912	1314	94	266	105	139	77327	6	27132	9428	1033	2658	2903	3548	310	25102	2237	6665	2835	67	155475
P237	466	124	377	478	140	6133	6076	628	1199	226	194	50071	37	762	436	18354	5412	2	2408	588	11876	155388	1212	875	1430	1828	7043	7324	1831	912	176	344	39	96	46550	27	1884	5215	294	3486	1129	283	214	15866	949	900	3079	48	90902
P239	440	1466	396	303	230	4111	3369	202	952	266	884	706112	61	386	407	24503	22958	2	3848	116	18009	709359	12043	1687	2606	10246	67291	65302	1128	2063	114	714	4736	194	108504	10	1820	1054	1117	21607	2320	425	319	5224	357	703	2298	84	660904
P24	123	67	1367	471	160	0	2106	346	32490	225	5113	871042	42	151	404	381576	16699	2	4553	72	11122	59575	1596	1562	1268	5558	147817	8264	1828	95	84	387	48	108	38256	4251	824	8651	3426	25128	2805	216	465	3509	1095	397	2124	62	47313
P244	446	140	272	194	165	2486	2447	110	52	215	224	228448	63	484	332	15766	10237	2	2143	77	8331	160984	3712	1114	1285	2978	13605	9760	2446	2588	246	401	50	107	50307	8	1524	1642	1181	4726	1622	272	0	7829	407	1642	3151	52	248935
P245	411	1221	354	593	294	1648	6333	1064	1447	178	125	27159	60	2934	344	18558	2331	2	4026	120	4232	77459	1856	792	782	705	2429	4054	2958	424	1652	1047	62	353	88005	6	1646	4617	179	2122	3938	292	249	5247	363	1159	4409	88	672203
P246	509	6275	2985	451	604	2444	5552	230	1217	225	523	731921	55	829	408	21466	15131	5	30466	85	14048	211504	3553	2091	2143	9883	52634	17916	1162	2759	12658	1942	96	159	86960	143	1628	770	1699	24088	12325	396	280	4390	328	505	2868	99	764633
P25	501	139	978	0	193	3285	4487	370	45297	226	3312	641556	98	2199	515	310861	20217	20	2677	38	10032	120771	899	992	2230	1265	153401	6527	1854	178	63	64	1159	174	45123	4	1256	11202	536	30994	94	296	568	7622	1592	178	5561	52	39044
P26	332	129	280	436	166	76	2971	177	49795	255	6102	1189738	61	462	313	392957	28995	100	3966	102	11930	134703	2614	1535	1353	5711	158824	11392	2216	3190	412	254	45	493	60568	10	1036	4826	1470	25995	3877	221	236	12438	2033	1220	7974	123	145706
P28	0	116	933	635	104	1615	1328	697	13920	164	1785	510076	52	1174	381	341604	12441	1474	2863	150	6359	153987	3918	985	707	7882	58623	7628	2633	474	121	286	45	124	60648	7	1734	8830	1951	17593	1101	220	257	12006	1614	210	2761	63	156597
P30	477	751	975	281	86	1718	2809	1182	14842	155	2097	230867	50	258	420	332816	14530	5	3776	74	4691	134087	1596	1047	944	3750	27169	7101	1455	220	848	508	36	1161	49218	4521	11189	9557	798	8249	4476	293	225	18438	1809	1702	2204	53	208699
P32	126	501	447	317	282	8205	8338	211	3174	217	284	425691	35	389	387	412662	11461	6	3690	73	34494	493846	8336	2820	4943	8317	54161	42286	1245	156	264	1171	600	80	43507	11	5251	5462	1196	11070	812	296	239	18501	1740	1019	3048	71	246173
P33	329	149	1470	469	451	38	3209	2649	17977	137	1515	251000	48	2723	333	380777	17697	2	11633	79	2949	31088	686	481	432	1550	25337	3238	1518	233	882	785	59	116	109673	41	1020	818	614	8663	2591	204	221	3490	426	1887	3243	70	318271
P34	289	66	570	434	132	160	4572	286	7603	191	548	143954	50	287	381	395777	6383	3	3510	56	11585	265228	3406	1508	2485	1936	16108	19401	3604	1168	97	217	647	109	48689	8	1313	7523	0	4572	943	266	202	3400	1945	606	3769	52	44216
P35	373	96	1068	473	302	198	8894	349	19737	154	618	382699	33	1294	343	375138	19428	749	4906	109	12808	356372	3983	1371	2467	2275	38997	14870	815	269	1323	156	764	302	61300	82	833	4676	810	8293	1846	242	245	3330	1100	261	2344	73	10347
P36	134	67	208	472	146	7686	13326	326	13392	151	3760	232753	35	225	437	302714	9333	3	1605	105	19315	246242	1837	1545	3162	2340	26072	15929	953	1555	56	214	2235	109	40767	9	1254	2419	553	6693	831	217	224	19078	1017	746	3614	57	41988
P37	464	46	785	1329	312	79	2859	135	12965	202	2788	420452	41	2359	422	370231	16831	5	2926	87	5930	57117	1344	978	819	2917	73041	4485	3059	439	136	236	53	108	49933	68	1207	16042	862	10613	2166	445	1796	3901	1043	247	2942	72	85158
P39	418	576	841	543	374	1419	679	1088	7521	164	2836	581807	30	343	5440	332765	5588	6	5107	184	9916	169347	5038	1186	1384	4143	57866	9306	1816	471	7939	265	3063	185	50831	4	874	1771	1682	17908	1263	182	241	5339	664	375	2496	75	83367
P4	366	1345	552	484	146	2828	2499	150	3220	196	631	680992	60	701	400	423233	9356	2	4674	95	26783	177603	4480	2258	2748	13660	114060	20798	4306	130	98	462	84	124	104969	2124	1372	648	1247	18717	3745	239	250	7085	795	298	2944	62	270853
P40	457	95	328	438	99	58	2383	841	2486	202	639	63090	39	415	438	335768	2918	2	1593	85	6756	150463	1726	645	1154	2354	9728	10384	1212	183	1075	131	301	632	78971	289	1549	2079	206	3831	2217	195	215	3052	972	1581	4040	67	56729
P41	333	51	576	440	340	75	7999	162	15612	160	8603	773732	33	628	373	250350	17830	8	8328	74	13532	173343	2655	1635	2163	3053	65374	13029	1065	18618	362	986	1581	133	57952	26	1114	6990	1684	12479	6131	254	208	17949	736	397	3459	56	140744
P43	142	128	3381	410	2727	56	1182	4375	3448	126	534	114306	409367	59473	321	369952	7962	7	37861	26	1239	19579	810	635	389	1744	11541	1130	1612	718	4413	1185	3607	857	86400	757	1212	20266	786	4174	8824	339	243	6321	782	475	2867	98	122038
P46	161	130	345	442	150	96	2496	98	35047	185	4628	741199	50	461	364	309096	20865	2	2184	86	8744	278305	5483	1300	1875	4614	100587	20233	1920	2528	1474	201	0	101	73398	2	1201	2185	1821	21967	749	215	218	4968	677	523	2322	55	100505
P47	396	81	570	339	157	0	5609	178	32001	169	2840	691202	45	214	339	293146	26236	621	3268	74	15500	255513	3585	1461	2341	1949	74739	18029	1410	320	355	95	257	127	46720	158	1005	2336	1861	10798	703	204	183	7205	581	754	2622	61	2691
P48	334	280	479	286	182	53	2580	124	12977	203	2144	392782	54	494	339	329065	18090	388	0	73	10576	133551	1536	958	1221	1751	64470	11844	1507	1440	362	427	56	168	55725	10	928	1305	584	10384	1257	277	239	3365	952	778	3119	71	359496
P49	424	55	379	431	196	10271	7504	488	2637	174	1232	102780	46	348	21819	273725	5669	2	6316	87	24488	283334	3348	2202	3730	4414	28666	22997	1145	239	129	479	8541	85	65630	12	1173	3837	574	3597	1023	0	648	2869	1451	1370	3594	62	3858
P5	464	243	434	573	1281	76	5411	425	5556	197	810	86796	23	1151	348	423169	6139	4	11068	141	6633	100427	769	584	1004	1874	9678	6959	1441	4505	667	10534	1220	2727	105266	8350	1191	39425	168	3556	19506	411	273	4885	625	4314	3502	84	398327
P50	514	70	394	431	2302	8136	5803	162	3563	282	318	121831	43	611	411	277103	6509	2	4705	103	15976	274177	3060	1856	2639	1455	12429	14335	2650	811	278	152	407	114	50876	7	1163	3436	523	5371	939	275	230	2355	645	628	2972	61	138221
P51	471	159	280	381	217	45	1501	552	64669	195	4748	1342176	52	637	315	398033	55551	4	6960	102	5874	138731	2624	694	737	1835	84955	9079	1819	394	424	512	74	142	39426	790	1170	8788	5010	38394	6815	275	240	6521	1738	850	2431	71	158254
P54	283	621	346	352	362	42	2294	359	35286	189	7624	1275519	44	441	393	382752	32816	4	6480	71	8264	66395	1047	615	831	5474	146834	6687	7004	842	129	216	64	216	41759	19	944	5067	1376	15752	3413	126	298	5158	837	780	2259	56	151940
P55	472	73	357	651	76	20133	24382	685	2953	257	975	264484	51	1123	365	408591	6709	4	3751	92	146054	1253903	8151	6198	18952	9282	62386	98202	2156	2259	88	185	45	1472	55278	12	1559	13813	345	10998	869	278	259	3498	1363	631	4250	75	24215
P57	426	121	1022	536	6507	93	3048	233	11277	190	1860	214887	60	420	388	285623	5803	4	4396	77	7439	146571	1302	1022	2074	1068	37307	13160	1718	2282	248	260	49	139	61089	1018	880	1267	540	6138	1102	0	284	3272	706	1864	3234	86	82868
P58	445	454	737	282	71	2792	4442	823	10611	195	2184	187634	47	337	436	257638	8223	4	5201	90	5851	273588	7532	1597	1376	1834	17520	14571	1680	452	1468	229	72	164	86045	11	978	3555	1270	8378	4796	246	232	3020	1370	303	2616	37	59536
P60	569	48	446	494	130	5131	5109	267	3804	185	938	124133	61	867	444	366041	4690	2	1810	74	15704	245614	2298	1149	2824	3058	21034	16220	1677	360	70	147	37	112	38325	14	1183	9859	1278	4769	981	202	239	11145	1122	871	3622	62	9427
P61	505	102	887	459	193	103	4113	2838	2642	1173	468	51388	42	584	343	322099	2576	222	6277	74	10640	170738	836	1027	2001	1782	9451	10391	2105	512	120	153	112	104	63744	6	1394	1224	1065	2527	1628	290	229	6616	996	472	2358	108	26669
P62	483	137	222	1041	153	2771	2919	356	8175	201	1742	196791	50	928	345	371402	17004	5	3376	95	8755	135889	1604	820	869	3895	25198	8275	2153	126	381	219	101	110	55656	2431	984	1474	0	9899	4792	267	2310	4421	1018	999	3282	68	119416
P63	246	59	660	298	113	5252	5034	169	2802	228	518	114079	37	605	362	372994	3592	3	1748	108	18764	211114	1773	1365	3262	3207	22636	14845	2214	202	263	160	0	196	46503	10	1300	817	1331	4079	1137	157	242	3790	1227	347	4159	49	5378
P64	429	52	827	468	111	6328	5634	229	10964	254	1611	339375	50	409	401	389225	8927	2	2615	89	21538	377904	4187	2736	4893	3672	53900	22746	2455	714	183	184	48	82	44495	5	1163	8184	1002	8762	848	272	227	18096	1777	722	6880	44	33261
P65	428	77	710	460	170	5256	7340	127	116654	191	9673	1692418	34	350	416	404637	38157	2	1438	65	27632	367314	5072	2506	5070	3778	183428	21296	6987	412	74	123	41	91	54462	11	1337	1605	3707	31920	868	158	227	8350	744	174	2545	60	12373
P66	237	67	239	461	120	1335	1865	103	4775	184	1216	177891	106	763	397	408612	8572	2658	1410	49	5232	112003	1424	1052	1000	6048	18102	7316	7099	604	405	276	45	110	37663	15	1094	334	443	8848	869	198	248	9867	1051	284	2905	58	152181
P69	508	507	687	1407	404	2138	5445	840	4626	187	512	135821	55	398	325	409025	9640	2	9550	82	7303	157097	2446	1163	1015	4639	17031	7344	1712	874	317	582	10264	107	53697	7	1105	14551	662	8383	5996	2861	4817	5033	1034	1518	6009	70	208626
P7	491	1161	374	159	185	86	3072	511	4116	208	1310	208968	42	463	498	414240	8739	2	4137	144	9976	216842	3496	1043	1005	4777	23227	13863	2832	214	141	579	4528	132	58696	23	770	7389	1114	11971	2921	287	269	3829	916	437	3876	92	390303
P70	520	984	1445	16174	1031	31	1545	1229	109396	237	5949	961425	49	645	387	423100	48295	2	3759	114	2564	19318	738	588	257	3249	90359	1513	3122	242	124	610	50	80	195232	1611	1287	1422	3538	22281	3641	243	226	6827	1030	1064	2358	67	352996
P71	393	35	609	454	289	18124	12891	205	32298	200	3273	573281	54	860	397	381282	14535	4	10884	62	30858	485887	5562	3956	5874	3717	100359	32964	1188	1884	76	151	0	192	45900	6	901	15230	1253	8406	1078	234	192	4398	1218	537	1868	70	5750
P72	377	458	439	3504	437	1561	3070	1355	12162	167	985	240344	38	1842	406	303161	12495	5	28913	100	4930	120298	2268	496	790	2015	21489	7357	2573	13310	4629	7158	175	4772	63616	12	1247	44561	761	7570	13650	375	7287	6857	1695	2536	8936	70	174860
P73	154	375	561	558	169	6411	4961	255	59072	247	6637	1782596	65887	171	99262	435847	25300	6	4142	81	41529	585689	9462	4511	8341	5405	257937	50965	2964	2002	196	321	49	846	58197	5	816	3873	3986	33794	1807	74	249	5967	1268	734	2020	61	20602
P75	267	341	564	450	135	6006	4332	171	67038	164	7354	1773814	64552	342	90505	348260	25294	2	4482	79	35827	445343	8936	4677	7563	5754	251530	45234	3217	1832	142	377	50	729	58389	42	912	3464	4102	33937	1569	199	198	6496	1659	641	2292	72	33048
P77	404	64	1427	274	1286	3967	3808	305	13755	215	2419	479567	44	632	0	379164	6749	2	8401	72	28152	333422	4472	2649	5306	2333	94143	33812	2040	704	174	280	62	208	84055	13	1621	1193	942	14994	1991	242	242	7468	976	403	1682	68	31204
P78	463	1264	1163	431	474	5425	5677	268	61849	202	7054	830952	40	752	3043	410333	28982	8	6810	76	12284	286837	3595	1910	2178	4133	110773	17868	2124	418	2831	719	122	178	105648	15	1842	12905	1422	16426	9108	285	285	17044	1218	930	2207	0	330446
P8	222	186	483	206	99	74	1210	168	18844	197	4405	549577	49	681	439	261592	14870	651	2150	79	9435	254449	3424	937	1267	5584	109610	23839	1039	419	656	244	68	127	48552	4	1069	3491	1405	18887	544	245	223	3428	936	96	2974	58	159264
P80	515	216	429	413	248	9442	6964	793	156830	168	9649	1477307	32	1547	437	435682	72315	7	9968	117	27450	301503	3276	1564	2778	4975	225165	18463	2502	16864	358	123	138	123	42780	4134	1210	4063	3152	47674	3615	174	230	6960	463	1174	2788	85	12491
P81	508	918	1911	340	241	3448	1971	286	100635	208	7920	2614394	46	300	458	426879	42577	2	11915	86	19527	227701	4821	2298	2559	7993	346811	19781	3118	511	1709	234	74	116	112093	12	901	11300	6725	92124	4263	280	218	10158	827	298	2903	81	321740
P83	318	53	215	475	156	5425	5899	121	12417	205	784	270069	39	615	400	371275	15774	2	1210	136	13223	170117	2282	1388	1553	1578	17928	10149	14200	269	64	127	637	109	46436	100	1101	2600	1219	5343	728	186	202	5402	1185	828	2587	48	24408
P84	382	107	303	479	74	145	5178	690	99741	209	8888	2063438	48	68	452	460404	44064	5	4463	109	27159	521380	7224	4011	5103	11996	256932	35796	3549	1610	303	131	61	770	50591	5	810	4014	13630	110639	561	191	274	5016	1178	588	1863	76	30197
P86	418	647	1406	478	251	3405	2626	2063	119210	200	6677	1090038	59	571	332	409015	58388	857	9151	99	6583	191096	3968	1349	1016	5410	147903	15107	9575	4928	206	2642	140	124	79695	12	1872	718	4978	38514	2363	215	224	15298	1651	460	1976	81	940095
P88	252	1993	288	475	244	35	1369	309	80497	283	9724	1103684	50	445	284	429803	37958	2	14536	121	5251	56372	1148	646	532	6389	142546	3764	3359	183	207	1169	59	118	51382	12	923	5088	2577	41081	7908	215	228	7972	791	590	1997	58	197118
P89	448	281	1614	209	3118	300	1259	2877	3549	280	330	168124	40	76	344	332502	2941	7	14106	93	102299	3275	1786	1549	1623	4505	18357	6619	7220	746	403	168	4911	96	93253	17	1987	2791	2344	16507	1376	333	250	1152	2267	695	93	92	1129524
P9	431	42	571	534	709	276	3429	2302	61789	307	9296	1058526	64	622	410	443033	44009	2	7835	91	6494	139979	2021	1208	1073	5264	102832	8553	2347	392	215	1669	84	158	95778	6	1257	8684	3693	45137	4808	384	220	4102	1157	1724	2548	78	865890
P90	332	52	262	451	95	15641	14404	138	115932	51420	5525	1130246	50	262	376	399293	49339	134	1921	49	30613	701609	9262	2380	6090	4478	122716	31677	13747	388	64	160	48	103	46645	6	473	3606	1577	48305	537	0	207	4617	708	1045	2212	8150	21997
P91	550	62	542	641	239	11232	8729	116	102015	244	4461	1835840	52	384	438	444897	36398	2	1806	141	39043	388694	7222	3180	6127	4884	176536	43374	3844	1323	93	221	88	191	56750	8	1219	7748	5559	20682	409	246	0	5906	1234	667	3860	48	15557
P92	438	142	645	553	166	3098	2073	84	160370	169	9770	2276682	40	286	430	435853	40515	325	3384	61	13824	209112	4535	2955	2167	15683	426299	24245	2179	4288	84	270	70	153	51149	12	941	6393	5895	90534	1630	211	234	5083	520	207	1546	76	115828
P93	308	136	625	154	303	9621	9868	150	21412	196	751	222792	41	416	330	433198	16308	2	6310	113	17503	379839	6063	1465	1974	2034	19466	18953	2002	843	90	1703	2956	124	95302	15	1526	7461	1116	5110	3195	238	272	10441	988	368	2117	64	429166
P96	121	398	532	4956	161	4974	4125	200	2837	158	255	340083	44	235	399	405018	9375	2	2959	86	20068	415178	5200	2689	3165	4452	43107	31017	3456	330	1046	599	4194	85	49511	8544	1571	3033	757	12552	2822	4144	5055	28878	2351	447	6636	57	341869
[truncated: 398 more columns]

## Sheet: Table S2 Lipidomics dataset
ID	AC_10_0	AC_10_1	AC_12_0	AC_12_1	AC_14_1	AC_14_2	AC_16_0	AC_18_0	AC_18_1	AC_18_2	CE_16_0	CE_16_1	CE_18_1	CE_18_2	CE_18_3	CE_20_3	CE_20_4	CE_20_5	CE_22_6	Ceramide _d32_1	Ceramide _d33_1	Ceramide _d34_0	Ceramide _d34_1	Ceramide _d34_2	Ceramide _d36_1	Ceramide _d38_1	Ceramide _d39_1	Ceramide _d40_0	Ceramide _d40_1	Ceramide _d40_2	Ceramide _d41_1	Ceramide _d42_1	Ceramide _d42_2 A	Ceramide _d42_2 B	Cholesterol	DG_32_1	DG_34_1	DG_34_2	DG_34_3	DG_36_1	DG_36_2	DG_36_3	DG_36_4 A	DG_38_5	FA _14_1 _physeteric acid	FA _16_1 _palmitoleic acid	FA _18_1 _oleic acid	FA _18_2 _linoleic acid	FA _18_3 _linolenic acid
P1	635	459	756	527	583	302	1605	358	1939	978	15	1986	2745	12617	212	21	5090	423	436	3384	1103	11273	54370	3628	8673	6137	1751	9060	27222	3403	1954	5457	4424	52064	25190	844	5610	3518	451	2208	6732	6025	601	1648	1502	23806	313700	130778	9314
P2	1941	1615	1599	1767	1557	1298	2425	427	3107	1331	23	269	903	5314	122	26	1515	314	692	2504	849	7367	55744	3918	10392	4763	1282	3642	19080	2924	968	3352	4409	40045	23693	233	2769	2425	119	720	4402	5494	622	996	6969	273705	2668082	1341496	64308
P4	8472	4244	2641	2592	2448	1197	2968	1228	3358	1597	33	2733	2249	18857	127	47	12360	63	1529	4633	1228	17925	97805	5826	24111	14518	2015	14597	51752	5146	2198	10233	6495	73479	22964	610	5832	3360	116	2531	6954	7092	735	1808	5366	140222	1319986	453680	35483
P5	2227	2177	1211	2156	1343	782	3076	500	5928	2089	390	3392	13789	49547	1548	552	7372	878	533	861	589	1831	9413	1703	632	647	423	1060	3237	687	502	912	895	9139	23475	94	670	268	62	91	1093	684	65	121	6138	238768	1648082	414929	24427
P7	1782	823	1509	2368	1911	686	2439	398	4923	1359	14	1272	1446	1926	180	90	1510	361	527	1951	577	5220	22992	2215	3485	2290	603	4214	10364	2438	1114	2453	3683	35291	24571	463	3123	1443	139	734	4736	2235	124	430	3534	101203	676924	132197	6940
P8	714	519	703	1275	852	412	1218	275	2253	923	165	6608	9107	17228	604	303	12403	1208	755	2891	535	6824	43165	2776	6755	4902	796	3619	18427	3451	891	4192	4385	53360	22576	620	2349	1434	254	611	3001	1880	177	1373	9638	261659	1307718	312779	24665
P9	1572	1546	1083	1655	1194	461	2419	361	5309	1386	121	2806	6334	6961	376	149	1336	367	1289	3202	979	6670	41380	3132	6260	4015	1270	4973	12036	4175	1288	1748	3304	43234	26809	189	1524	849	107	278	3274	2105	164	452	9482	310036	1791563	326063	19030
P10	762	570	663	773	1063	400	2068	480	3248	1082	624	4046	20125	72193	2819	851	14492	2381	2577	714	354	1267	8585	1337	528	628	348	1321	2900	524	393	1265	1164	6439	20762	208	1034	450	31	193	1606	965	37	214	5566	253838	1644564	412441	25166
P11	614	434	709	722	1121	325	2375	644	4860	1193	19	535	1229	3018	78	60	1417	276	822	3285	889	6067	59943	4325	8163	5004	871	3391	19013	2552	1406	4388	4686	48354	24654	274	3886	1984	278	1576	6354	5882	522	1046	8133	248280	2148420	525456	24450
P12	1590	763	734	892	988	485	1673	693	3379	726	37	424	2517	5591	103	45	1078	237	1442	1863	836	4285	38145	5485	4103	2839	550	2817	13004	1764	951	2197	2270	34693	21595	63	2406	1317	238	680	5790	6183	691	1098	2651	143851	2385572	518474	18280
P14	555	305	487	712	1473	471	2239	850	5918	1877	605	2980	40195	141082	4469	1106	16424	1560	3793	1482	590	3416	23682	2976	1491	1424	370	4357	6839	734	758	1723	1309	11948	22746	34	986	484	53	98	1904	1688	108	247	8802	316366	3340822	990828	48112
P15	671	654	462	793	793	406	1585	529	4027	2566	155	3569	10902	33073	1007	240	2770	255	460	775	409	2846	15839	1516	1620	1132	333	1626	7282	763	443	1949	1888	21546	30671	186	1365	715	16	244	2527	1669	205	112	4964	204907	1514041	404780	23545
P16	766	752	221	311	215	108	849	208	1824	860	0	285	404	8379	286	13	350	205	352	1760	960	6467	51633	4137	13266	6441	1043	2992	23598	2566	1417	3781	5841	66080	20982	205	3996	3365	336	1148	7054	8825	1281	936	2483	81513	1719538	628505	28710
P18	442	347	390	413	526	228	1277	249	2796	1558	425	2468	13980	63314	1587	412	12755	2199	1854	1124	486	3337	14971	2096	907	728	289	2041	4814	576	332	1866	1566	12438	23529	170	1723	758	110	364	2505	2071	125	299	4128	112721	1036973	322787	17195
P19	1246	1040	723	937	792	555	1578	368	3278	1588	102	881	5099	16398	573	243	2470	356	1515	1064	517	2988	22989	3342	3610	2088	456	1290	7478	1311	348	1702	2415	23343	23321	44	660	580	97	183	1960	1866	257	205	3985	168469	1681295	607676	27450
P20	1926	1269	1466	1946	1840	758	3525	683	6144	2171	127	2338	4541	8677	386	266	5131	1224	921	1291	460	3942	17420	1906	1394	1082	389	2186	5878	1071	395	1867	1964	18356	23576	442	2661	1302	167	632	3906	2436	31	558	3708	127199	876178	226414	12318
P22	2440	1342	1292	1783	1673	964	2299	455	5079	2044	191	2191	9477	31710	530	198	4027	759	2912	1762	572	2611	26083	1939	1871	1232	597	1669	6031	1333	489	1405	1760	21318	20110	143	1099	724	46	206	1728	1821	254	96	4508	132280	1089061	335737	12253
P23	1683	1832	645	926	643	508	1417	322	1825	1773	601	2311	18640	139783	3162	891	13510	807	2803	1244	569	2507	11384	1701	981	1123	448	2375	6238	811	663	1524	832	9846	19822	48	595	729	18	133	820	1385	420	142	2264	56155	494762	253196	21401
P24	936	1041	504	549	455	387	1695	399	2260	1099	23	746	1322	24703	447	38	2733	290	1055	3844	1526	11368	109362	4289	18395	10972	2240	5311	38270	3040	1885	6472	6088	78237	23609	93	2837	2157	17	842	4545	6149	815	703	1898	52531	801310	393913	7609
P25	2803	1415	1077	1632	1461	691	1674	567	2266	764	781	4860	27443	106670	1294	777	20634	2597	3972	1779	698	3291	24327	2707	3919	3268	815	3687	14139	1716	1246	3151	1919	23988	15791	139	1372	686	114	380	1933	1600	150	489	5738	168097	1678278	454932	28350
P26	581	494	547	560	919	273	2421	766	4264	1714	51	1578	4987	13567	609	87	3332	549	1376	2447	714	4322	30470	2705	4273	3115	846	4219	12905	2065	1228	2951	2813	26830	22555	249	2389	1415	125	564	3629	3624	166	711	3400	104499	1319846	311790	14738
P28	1036	357	550	1347	1183	198	1178	368	2582	344	39	942	2447	3392	147	43	2323	397	379	2854	884	6396	53705	3990	8681	3968	527	2409	10662	3216	784	1458	3854	48926	23153	236	1436	892	62	193	3311	1733	32	661	10624	387618	2649801	368279	14739
P30	1770	1162	928	1512	1348	465	2310	373	4016	903	93	2234	7746	8751	377	175	3379	516	2531	1081	583	3028	16765	1464	1504	860	406	2831	6472	1055	358	2231	1639	16620	30708	40	1618	792	25	426	3093	1838	98	455	4781	181476	1196685	215741	6931
P32	709	413	889	762	1390	511	3303	613	3922	2207	710	4906	24223	125441	2400	0	19903	1891	2360	3335	1081	12633	50881	3047	7463	5654	1876	13063	26086	3082	1394	4654	3697	46730	21478	155	1329	763	110	476	2210	2127	236	385	2241	24106	345964	105465	11183
P33	1570	1180	677	1062	678	405	1030	260	2496	655	78	1908	4399	15076	1032	177	4045	691	956	507	481	1314	9038	1490	1051	657	303	570	4148	416	356	2136	1567	10608	24307	111	1443	685	43	338	2514	1736	105	183	3695	164416	1474823	413086	27070
P34	442	348	318	399	569	296	1487	334	2461	1532	602	3469	25107	87092	1760	969	19012	1496	1887	1088	585	3354	10640	1415	1029	1246	461	9036	9328	643	806	2752	997	11272	20444	155	689	386	36	158	656	760	70	207	4669	136205	881621	311659	20296
P35	1189	746	566	916	1167	603	2025	448	5432	2687	864	4141	33520	140412	4592	1530	20030	2354	1889	831	452	2093	7774	1170	770	444	321	1303	2325	312	318	707	670	5511	20950	42	646	115	27	183	1188	881	48	214	7725	264687	1993231	619987	31714
P36	353	277	314	443	406	193	1241	215	2386	912	567	7141	26972	96068	2352	1003	12887	2135	2048	938	424	2794	11857	1728	1391	922	369	1934	4629	745	541	1516	1796	16014	23266	195	1336	566	24	217	1716	1074	44	265	6492	333891	2051278	580536	33054
P37	2260	1439	977	1748	1114	456	2882	356	5732	1644	1232	8367	43106	197296	4397	1943	34968	5929	5458	1352	505	2862	14999	1674	1410	1327	809	1496	7291	1111	564	3903	2309	14367	24003	627	4361	1981	258	1212	6705	4697	390	772	13022	366054	2306267	611494	37549
P39	3614	2000	1482	4163	3567	1679	1600	432	2972	986	22	2573	2937	17014	148	44	2713	475	537	5336	1202	15635	99204	5891	12832	5874	1620	4666	17910	4973	1146	3988	4852	58173	20544	721	5371	3222	598	1506	8955	8787	772	1921	10463	353126	2729354	813504	42893
P40	1969	987	1068	1331	1347	488	2568	569	5203	1833	212	4869	12269	42890	1256	99	8425	2082	2023	1414	618	2848	19647	2360	1999	1957	310	2675	8070	1403	766	2774	2490	21173	24247	123	1636	580	85	349	2600	1557	81	241	6256	198099	2243104	557431	14285
P41	1941	965	1091	961	1366	682	2197	473	4190	1451	23	545	1964	5636	284	95	409	240	881	1048	628	3550	29249	3277	3244	1764	380	1636	5970	1136	653	1713	1932	23077	24791	160	2206	1575	114	587	3605	3490	389	451	4524	202496	2045648	706050	40017
P43	2665	2557	1246	1913	1131	837	1840	269	3323	1361	219	2008	14102	31484	1312	338	3719	549	3783	972	593	1816	14703	2221	2007	762	241	681	2973	1130	323	1015	1670	12706	24628	158	1677	1010	202	180	2681	3421	386	469	6368	234642	2820276	1267041	58370
P46	170	359	154	205	306	179	1186	424	1988	1166	359	5168	15279	50414	1558	486	18779	2118	1474	1944	672	5486	28433	2389	4702	3090	638	5201	14863	1760	1119	3899	2863	34152	20797	207	1609	848	74	483	1875	1447	154	519	1569	33593	407649	136556	7722
P47	485	247	371	385	692	197	1771	535	3171	1463	737	4516	30406	150903	4969	1336	13195	1740	2465	1139	612	3531	15847	1819	1990	1907	914	5529	11692	1122	971	2593	1404	16499	25420	60	1272	566	33	360	2267	1703	188	176	1788	43945	501522	179180	10457
P48	870	522	573	786	850	397	2049	608	3078	1039	625	9018	27882	84491	2860	1053	19879	2092	3200	1681	634	3266	25029	3014	1844	1525	351	2265	6408	1150	489	2416	2189	18342	31474	128	1963	817	44	471	3059	1504	86	263	8509	327380	2211296	620447	43167
P49	1543	383	1076	993	1598	437	4709	1304	6440	1205	285	13379	79564	330379	3566	5113	81857	10868	12190	2642	981	4402	34515	2705	3438	2985	1136	4042	13614	2196	1919	3436	4334	36899	19832	271	2959	1006	121	807	5110	3065	121	1844	13153	446051	2782455	571015	36802
P50	1094	592	782	1289	1261	395	3320	787	5659	1352	918	10792	42156	96324	1855	1148	14531	1257	1294	1714	715	2115	22812	2277	1035	949	628	1899	6916	1275	932	1726	1244	14600	28038	86	902	137	27	265	1055	515	68	75	14711	426855	2063363	391951	22580
P51	605	603	547	573	488	257	1470	406	2731	938	24	1118	2369	8246	609	73	1531	317	408	1637	519	5474	43041	2423	5556	3721	590	3002	14057	1771	933	3304	4353	43667	34026	169	1872	656	42	577	2416	1726	90	168	1780	64984	882272	249464	14592
P54	1022	774	666	817	1218	898	1359	434	3750	1695	171	1152	6170	47358	644	111	3298	639	1992	1213	458	3235	27324	2810	2707	2287	659	1470	8780	1416	844	2537	3032	30586	20494	158	2076	1894	215	452	4525	6504	703	980	6529	242057	3019654	1254839	73320
P55	869	348	379	669	817	245	2804	630	4227	1130	1172	12320	60487	199246	2332	2439	65129	3178	7178	4541	1152	12289	71968	3823	23938	13527	2254	6223	27282	8970	2532	4284	8281	104786	12418	159	1373	1154	285	291	4210	2460	207	640	2907	81470	632906	105375	2940
P57	409	501	180	595	639	141	2291	423	6207	3039	169	2266	5214	31396	1399	384	7586	2480	1495	383	381	1159	6406	1037	763	473	370	699	2780	557	362	1553	1306	7582	15935	571	2712	1176	218	611	3499	2803	133	370	4106	80812	467257	124620	7592
P58	1151	456	596	838	1188	454	2168	464	5569	1974	222	3156	10316	28597	738	271	4627	1085	2650	981	567	3762	19159	1830	2438	1741	391	2521	7776	1131	579	2573	2576	21769	24278	285	1966	837	75	477	2570	1736	101	248	6946	190944	2294303	568367	19551
P60	376	229	385	424	698	198	1142	297	2287	1026	784	6171	37456	120112	2375	1339	25252	2347	4165	929	560	3460	13772	1339	2130	1252	521	1856	5039	977	713	1445	1438	14535	16331	76	993	564	59	259	2399	1818	73	155	380	9600	130364	37490	2928
P61	2162	620	1170	1712	1620	741	2279	464	4558	1475	564	4322	20418	78132	990	505	9238	1770	3764	1365	506	2444	14717	1986	1651	1367	405	2469	4623	986	597	1533	1944	13613	21601	154	2078	1164	164	267	4110	3486	239	656	4618	177603	1288680	286353	17388
P62	611	388	447	480	723	212	1744	464	3413	704	120	1808	10335	5849	1079	238	2022	968	2844	1031	474	3285	19334	1844	1024	753	475	1638	5343	893	426	2087	1733	14139	32486	405	3868	1438	148	713	6152	2789	81	882	1447	63886	883667	114030	8109
P63	667	332	534	664	880	312	1706	423	3316	1347	931	7160	38794	144697	2922	1589	35392	3741	5907	1127	551	3317	19854	1687	2305	1531	532	1734	5797	995	623	1741	1766	16868	14492	193	2113	1136	166	581	3785	2554	245	479	10183	383953	2585077	780622	53720
P64	755	323	507	687	847	261	2277	429	3982	1437	909	8824	48306	167291	2038	1651	29186	2427	2949	1058	663	4107	19357	1209	2937	1689	612	2384	7383	1690	583	2543	2067	22009	17062	192	1740	943	190	321	2959	2104	166	76	4498	186035	1403846	294581	15197
P65	1064	722	718	649	1226	705	2360	307	4538	3269	507	3882	17909	120762	1256	376	7934	398	2352	851	648	3755	18258	1270	2832	1804	630	2089	6833	1672	614	2003	2174	22658	19593	106	2097	1673	116	281	2837	3193	529	108	2348	74985	1068445	387272	28513
P66	449	306	533	885	783	268	1664	447	2345	716	109	3412	5725	17789	477	189	4322	488	797	1918	683	3478	38349	3653	7717	4485	802	1127	15395	2098	477	2988	3183	43833	22223	135	985	406	50	196	1306	867	71	102	6335	229364	1414158	274298	9831
P69	2396	1142	1032	2005	1577	451	2402	532	4608	802	164	2848	12750	17121	1161	344	7030	1876	2254	1318	655	2777	21104	2666	2521	2203	520	1720	9042	1707	605	2974	3601	25914	24526	281	2977	1227	157	915	4842	1990	49	922	5173	282127	2076170	272408	21240
P70	2209	1558	742	1067	462	314	1659	261	3273	1238	0	297	951	1325	333	115	137	166	790	709	635	3192	17095	2786	1824	935	330	1568	3798	604	520	869	1619	14416	25679	187	1449	984	181	189	2426	2934	302	271	5819	249959	1991489	611800	50602
P71	1154	1118	622	1072	1146	639	1466	314	2255	1384	936	5211	35920	188282	2399	1070	37260	1710	5424	1045	367	2890	13989	995	2178	2204	850	3238	11131	1342	1205	3120	2493	24803	16551	150	1523	1162	215	143	3531	4114	495	942	1936	101003	761902	309380	22191
P72	4310	2418	1606	2520	2131	1151	1984	520	5177	1691	60	713	3153	4674	585	70	1604	300	314	1268	649	3628	18996	2092	3687	2269	692	2446	9225	1666	489	1936	2095	18289	25573	118	1832	914	69	327	2914	2445	156	612	10352	394204	2920207	885692	50885
P73	291	434	301	172	238	137	2015	552	2173	1602	123	13199	15948	247832	3527	2232	45651	2248	4729	5126	1384	11791	59800	3180	11099	9402	3992	9366	38339	6255	1417	8670	5102	60922	16840	1054	5714	3286	332	1458	5633	5215	693	931	568	11843	204485	106860	3164
P75	1714	1227	1147	1377	1324	676	1784	778	2756	1198	216	3921	6837	30033	722	252	4413	924	1241	2405	658	7185	48008	3665	8392	5430	1325	5176	23434	3326	1885	3885	4530	45336	31320	226	2218	1296	204	239	3813	3435	231	1052	2265	48086	486817	149560	13412
P77	1448	923	927	1151	986	412	1554	498	2152	641	566	8158	32874	135769	4898	1400	24060	11249	5571	3797	1054	7079	50397	3702	16243	11691	3197	5359	31353	5236	1350	6215	5009	50518	13683	736	5393	2247	315	1317	6888	4303	280	1158	3013	103432	870879	217591	16112
P78	1929	1351	1424	1921	2582	1153	5341	637	12185	4814	42	1031	2665	8599	361	46	2952	678	621	1698	862	2864	18964	2892	2325	1857	705	2234	6921	1405	1124	1909	2397	19731	22506	144	1793	1082	0	454	4021	3393	226	919	11261	301319	2282045	634300	32781
P80	741	684	689	1339	1133	501	2399	398	3685	854	744	10577	29407	104238	1962	1279	28097	4421	3551	1699	497	4497	18815	1448	1827	1775	772	3340	8389	1351	932	2803	2604	21767	24188	681	3634	1733	241	605	4740	2763	141	964	18977	692373	2832207	650810	36890
P81	1261	883	1012	997	1085	434	2605	787	3540	1469	44	3390	3056	16992	501	68	4189	713	517	6127	1812	22347	105755	4358	15616	9901	2777	11476	35984	7304	2509	7561	6563	91928	32523	566	3751	2072	228	1225	4588	3645	249	749	3196	88221	814184	223537	11636
P83	399	60	298	478	607	252	1367	362	3381	2026	508	4043	19463	69837	2367	756	7762	599	831	759	625	3430	14686	1193	873	795	227	3116	4340	451	479	1300	915	10394	21785	42	585	332	49	111	1070	568	83	98	9895	426689	2367612	590607	44225
P84	736	493	622	610	730	279	2142	861	3806	1663	123	7247	8898	17644	567	159	4833	1077	1250	6677	1427	37911	136186	4746	23616	11544	3057	15228	48285	11064	2568	7566	9726	120116	24545	630	4952	2335	218	902	4989	3346	188	695	1145	44052	463269	136919	3442
P86	1297	779	831	754	968	312	2205	399	3463	986	213	3367	7798	15177	1043	331	6443	1356	1222	1618	569	2856	20101	2300	1511	1095	464	2193	6246	1241	237	2541	2471	21320	24864	403	2638	894	84	627	3330	1592	22	428	2160	53921	529774	116538	9530
P88	1607	814	1072	1307	1074	459	2563	384	4333	821	16	774	2409	1741	188	102	1562	433	1154	1802	603	1928	19559	3074	2480	1659	517	1241	6714	1337	731	2335	2179	16017	23772	449	3776	1715	170	1052	6097	3497	95	1162	11152	426771	3054771	564189	28799
P89	3085	1675	1867	1507	2053	1109	2896	857	3986	1679	26	812	1254	4626	41	30	1689	162	236	3239	1018	5230	34162	2943	4186	3390	983	5692	14714	2603	1299	3167	2345	34240	19473	379	2493	1757	438	862	3814	4178	464	1148	4939	128625	1305767	394118	22819
P90	509	117	281	366	503	206	1756	284	2987	1218	1185	11535	58053	226719	4769	1772	19938	2580	2251	1149	347	1895	16451	1377	1608	1478	620	2608	7749	1202	788	2397	2057	23411	19108	142	1134	503	13	168	1792	666	28	77	8478	255586	2083272	521639	35732
P91	326	600	276	222	264	271	966	520	1087	1244	489	2740	21717	206711	3176	831	9237	316	1383	941	567	3173	14840	1376	1783	1462	839	2918	10728	877	132	2368	1149	15648	16636	110	773	1113	91	307	1591	2659	816	131	508	7353	143814	121880	10426
P92	807	593	344	723	552	225	1726	546	2224	683	117	2941	2978	7538	530	139	3156	810	286	4569	1060	8474	88673	5580	16855	9158	1051	4340	28734	5841	1387	5074	5841	88148	16923	445	1651	714	198	467	2184	1189	62	323	9141	213405	856853	248358	17945
P93	581	456	305	468	474	265	1543	296	3529	1980	109	959	5181	18972	1145	116	2681	369	522	668	456	2548	8716	1069	838	472	253	599	1925	555	216	447	772	6748	25397	70	949	824	84	152	1343	1555	158	262	3854	106822	962760	346042	32339
P96	981	608	995	1162	1265	363	3537	820	6124	1509	360	10479	21923	58921	2946	704	12279	4638	3950	3635	1152	5819	49196	3504	7981	5469	1970	4502	26900	3859	1858	5317	5265	65838	24094	301	2553	1181	95	747	4323	2370	106	700	9503	278940	1687433	271266	26999
P100	772	583	528	837	1048	510	1888	207	5935	3697	702	2600	17570	66112	1409	308	9647	685	1990	595	448	2644	9008	1168	897	662	362	677	1912	451	293	732	1284	7975	20236	58	930	676	139	92	1911	1866	65	353	8007	327986	2228679	792639	44377
P101	771	577	497	850	1013	564	2391	534	4490	2669	1367	6252	44677	199031	3568	1658	21072	3632	5198	1119	726	2794	19693	2509	1164	953	432	1254	4281	1023	340	1069	1113	13352	21443	33	426	215	24	92	757	790	90	152	9050	292680	2381118	939197	62423
P102	1303	899	855	1700	1586	615	2040	625	4656	1150	270	3357	10183	40496	770	194	6760	1587	1252	3704	957	7862	56868	6103	7794	5600	967	4461	17460	4285	1992	2501	4835	62660	24872	89	1642	958	175	424	4419	3125	253	282	20729	741528	3663127	847656	65460
P105	253	298	233	192	419	244	820	264	1686	1432	754	4848	47395	186979	3790	1238	9402	1490	3744	1060	632	3013	11278	979	1038	890	705	2849	10511	832	495	2482	1133	14016	24780	25	490	283	26	200	1541	984	19	25	714	12787	254211	78248	5280
P108	1465	861	1427	1710	1629	620	3220	766	6165	1465	43	353	1157	2465	159	78	1499	254	299	610	121	2162	8965	782	1690	997	256	890	4429	694	540	998	1145	13411	21963	152	996	477	59	115	1414	994	50	213	14705	468469	2825358	640664	51025
P109	2221	846	962	1854	1078	420	1630	297	3623	454	239	2538	7873	20041	897	213	6421	2176	1414	829	346	2850	12917	2058	2724	1928	403	1896	6317	1340	375	1458	2390	18727	20339	236	2436	1452	208	459	4169	2515	130	989	13497	621304	2957289	479477	42101
P110	1806	600	1474	1190	1799	484	5430	1597	6426	1693	4918	12221	97658	269837	7711	3724	44913	12249	10694	3762	1345	8615	33079	3006	1693	2776	1554	13345	17747	2268	1610	6781	4237	28715	31869	446	4082	1187	86	1461	5593	2902	93	791	2764	45488	499851	96420	13960
P111	1870	785	1610	1553	2437	814	1879	439	2987	788	165	4504	6681	9497	0	53	7587	1184	1691	5079	1281	24417	78032	5210	12015	7545	2867	9390	30504	7051	2488	9578	10119	88603	18264	3162	12759	8320	1269	3867	19233	11772	540	3912	5378	283169	2999081	665859	13830
P112	403	164	432	484	660	333	3035	678	12485	3511	46	1392	4283	7341	312	172	2841	1349	1288	1708	496	4063	26327	2297	4069	2497	410	2718	10019	1741	954	2319	2781	28517	22454	213	1466	778	80	511	2744	1961	144	755	8902	325009	2162865	492144	23839
P114	860	745	578	673	595	363	1273	378	2547	1256	154	1698	11298	24321	821	172	1318	4377	6465	803	632	3493	14083	1291	1372	1154	297	2315	5392	977	507	1478	1742	18462	20730	87	1051	567	75	230	1791	2089	124	325	3619	187145	1988909	601439	45726
P115	1250	861	685	748	847	525	1320	315	2201	1046	233	3516	13172	66637	1596	506	23880	2605	2815	2375	1040	5290	51816	3689	9101	4351	941	1662	14281	2292	940	3410	3625	32874	16916	317	3351	1830	198	951	4512	4280	291	635	3630	93145	1094434	389115	32377
P116	1323	722	1470	2150	1925	689	3823	722	8379	2093	45	910	1882	2439	185	120	1745	869	850	3267	841	5238	48354	4159	6114	4068	486	3124	16309	3027	680	3239	3610	53157	23573	251	1988	810	98	571	2627	1446	75	292	7606	212033	1563227	255529	19100
P117	534	238	236	341	154	111	985	325	2839	1487	31	1110	4222	6916	406	156	1918	555	1388	1952	776	4422	28327	1968	3996	2471	873	3769	10047	2329	767	1854	2663	25083	23387	302	1701	729	87	320	2060	1642	127	217	1584	26685	381727	114142	13892
P119	304	198	382	256	348	123	1695	455	2976	1288	401	3590	20178	57833	912	437	14176	1108	2913	1063	573	3768	19417	1320	2450	2242	786	5459	11300	1539	771	2739	2401	29189	19818	119	1357	735	40	334	2216	1723	163	666	3319	103475	617388	174332	6150
P120	1243	367	892	1281	1543	388	3929	754	7365	1150	776	7135	25450	48293	1965	745	14832	4104	3060	1588	616	4054	19676	2725	1703	1468	406	1477	5349	1613	735	1747	3101	26094	25892	195	2011	761	21	266	2265	1092	53	284	13397	497586	2945290	397043	39081
P121	222	118	284	300	505	166	1528	351	4174	2042	761	4280	27521	97384	2191	827	27272	4182	5031	1659	588	3354	20457	2134	2693	2130	595	1774	5936	1455	737	1775	1891	19865	16636	120	2026	1052	44	400	3805	3231	227	716	8849	272809	1858908	432926	40784
P122	952	401	854	885	774	199	1699	489	3376	795	21	786	710	898	211	42	754	771	951	2152	634	5937	42966	2142	6270	3943	1049	4432	20886	2150	1165	5968	4295	38096	22274	821	5861	2632	297	1485	6468	4378	177	794	5663	252076	2157063	342268	31422
P123	1256	983	1099	1288	1016	399	2190	405	2849	1049	465	2840	14501	34647	1398	467	8324	1207	1348	597	374	2465	6692	1218	653	368	270	924	2703	493	256	821	728	5995	23426	156	889	178	90	146	1056	879	57	262	4117	137878	888262	209303	16420
P124	1035	747	779	750	928	406	1976	540	2579	911	326	2254	12386	38165	1325	711	7208	852	765	356	298	1290	6471	1244	582	357	323	1388	2687	351	396	655	468	5642	22514	47	313	90	13	73	433	166	13	71	2138	49597	419059	101453	6788
P125	350	178	386	401	425	203	1488	363	3114	1338	703	8957	32839	103874	2242	1796	37319	4200	5741	967	291	2296	10737	1229	1781	1145	417	1595	6553	781	512	3651	2115	15180	21219	440	2144	1321	272	633	3070	2089	69	640	4747	140325	698336	196988	4757
P126	2960	1375	1539	1809	1449	566	2785	630	4020	1225	27	948	821	2188	90	33	874	269	403	3037	959	15076	99217	4630	17367	9441	1313	6922	29410	3566	1584	4624	5930	66583	24482	575	5630	2788	280	2105	8269	5563	363	921	5371	153284	1231788	327035	26728
P127	212	170	143	108	140	147	1907	411	3097	2413	598	11136	31972	106831	3592	1360	25205	2054	2844	1230	449	2829	12296	1059	2455	2362	719	2334	10989	1332	539	3350	1535	19266	15323	583	2332	1175	83	563	2294	1617	174	405	836	19795	159069	45161	3506
P128	453	160	715	410	822	145	1943	389	2618	500	26	1015	2086	1735	224	96	1454	521	791	767	349	2061	12678	1886	1363	1201	344	1561	5498	813	396	2338	1717	13384	24734	405	3994	1186	106	894	4303	1527	51	440	716	12370	158687	20181	1627
P129	410	364	285	373	488	279	1088	286	2188	1925	713	4324	32515	266999	7501	3488	35016	2868	5317	1760	623	3363	16355	903	2652	3708	1992	4764	17952	1723	1143	5871	2390	22902	17203	284	2784	2076	19	433	3637	4066	496	666	818	12061	381088	153638	11337
P130	715	305	361	343	425	174	1172	378	2140	1147	981	3445	46835	190794	5069	1770	16790	2090	1437	1400	492	2566	9956	1170	995	1137	624	4253	7573	512	541	2150	683	8874	17686	114	879	311	15	198	1396	933	70	212	4289	79193	1092852	340849	21667
P133	365	222	482	535	590	299	1525	463	3065	1361	13	1549	1489	6399	278	66	3116	569	341	2475	576	3715	34324	2629	4862	3863	616	2155	14895	1809	1444	6447	5478	41912	24123	585	3926	2091	488	1414	5433	5007	328	730	4587	113359	860657	255399	14041
P134	1722	753	1099	1183	965	427	1741	271	3389	907	52	644	3857	5839	116	163	2577	343	566	1086	337	2061	12257	1739	1393	975	325	1989	4667	718	648	957	1009	12020	22717	80	1249	525	60	173	1697	1322	148	215	6332	243181	1489191	323308	20388
P135	2404	1686	1490	1335	1065	706	4896	1053	6556	2513	22	275	269	925	76	33	168	77	125	5457	1159	29237	113814	4923	16115	9177	1551	13615	31674	6770	2702	4999	7932	95019	44389	239	2600	1609	46	594	1690	2222	205	656	6572	228329	1706979	521066	22678
P139	858	345	932	1022	1216	359	1911	457	2713	534	120	3162	5795	9357	541	150	1711	1241	1283	2001	395	4793	27895	2460	4461	2672	392	2466	8774	1722	369	1773	2148	28976	25301	339	1438	450	63	236	1920	953	41	134	4749	203926	1821722	240489	19148
P140	791	569	518	737	1029	443	1762	527	4130	1872	194	1672	10469	38471	2150	406	6551	2531	2278	686	190	3007	11624	882	750	954	464	2333	5153	861	561	1777	1429	13406	23520	244	1452	803	41	222	2194	1880	121	426	5597	152446	1936160	452095	68394
P141	2220	1550	301	533	152	90	346	86	1002	204	79	1152	5107	14510	839	261	3381	1354	903	429	90	1354	5548	652	457	323	324	643	1940	621	186	547	640	6311	25615	216	1107	402	59	139	1747	954	34	126	1098	62183	562020	105544	9477
P142	216	209	164	180	248	131	1142	279	2182	2122	568	3529	21484	98490	2393	786	15162	1031	2967	717	293	2463	10389	417	1152	775	331	1283	3500	575	609	995	1160	9832	19678	88	1169	760	60	148	1914	1711	254	312	631	5760	94998	50239	4824
P144	333	196	513	411	464	157	1328	333	2552	667	336	7822	24517	50820	1303	437	4828	2039	3259	2054	259	4090	22594	1632	1821	1911	484	2277	7640	1520	415	1392	2018	26800	20332	304	1926	814	178	275	3342	2012	55	402	1111	19002	177859	35762	3729
P146	969	446	461	1135	1000	234	1012	219	2813	674	253	3901	10934	26488	1651	414	9414	3090	2410	655	165	2676	10324	1148	1725	1288	207	1518	4683	957	422	1236	1699	14538	19115	84	1759	925	158	196	2568	1135	80	283	8015	417751	2277054	359466	27838
P147	194	135	122	282	254	104	631	192	1328	490	368	3616	13086	44125	1950	470	11459	1607	1598	1075	176	2650	11706	1180	1913	1765	534	1929	7132	975	822	1547	1898	19563	20138	198	1733	691	67	318	2932	1837	77	427	2630	48703	479100	124145	11160
P150	2344	1044	1409	1537	1271	586	1861	561	3911	1338	0	231	587	2286	223	27	1122	203	468	3912	784	12121	84869	7419	17058	7612	1108	5200	22834	3347	1045	3519	4234	42067	26691	332	3997	2307	311	1495	5861	5968	352	1656	4108	129428	1462785	403623	23060
P151	466	378	354	505	522	149	1035	200	2827	889	26	4888	12978	25016	1979	319	5601	2512	4056	1638	457	4036	18050	729	1615	1734	486	4186	8401	1732	1031	2949	3171	28777	26076	233	1513	631	66	374	2330	1284	71	264	1098	17337	166714	29908	2803
P152	99	88	302	375	562	202	1299	359	3189	623	51	1361	3199	4371	279	61	1661	335	389	1639	182	2641	19913	1727	1231	1301	358	1003	4930	1432	693	1691	2033	23865	23434	226	1363	826	93	298	2137	1202	65	154	6381	187301	1361761	212324	20026
P153	763	398	543	590	734	314	2011	473	4967	1236	359	2563	16042	27844	1040	513	7850	2074	2829	1211	316	1527	11094	1492	1130	1093	346	943	4943	887	793	1046	895	11300	23280	73	757	358	19	138	1402	854	57	139	3087	128076	1009276	162659	11874
P154	1811	827	801	1267	1415	477	1523	405	2185	713	193	3310	6616	16522	1003	170	7872	1302	1321	943	181	1482	12540	1604	1678	1572	295	1554	8420	1089	486	1879	1713	18967	21197	259	1005	483	64	327	1750	905	63	428	4042	158757	1203605	229116	11784
P156	2365	1260	1242	1917	1315	535	1745	218	2567	559	154	1400	4346	11619	714	160	4850	1627	1313	664	0	786	4515	758	287	435	221	720	1452	355	275	573	652	4853	22326	179	790	421	132	133	1394	1135	76	429	8673	214928	1504432	261872	21428
P158	2000	867	947	1238	1385	454	1896	442	3322	1084	299	2775	16022	29137	924	375	9030	1102	1647	689	157	2442	9669	1015	734	769	293	2194	4496	619	641	1185	1006	11800	20565	67	596	159	0	157	1390	519	35	145	3684	131289	998009	198098	11942
P159	1022	597	692	639	1077	377	2010	770	4124	2073	631	4384	30385	179817	2613	1047	26558	2141	4314	1083	359	2282	15546	1803	1578	1958	692	1638	8827	1021	1231	2302	2158	18914	17046	322	2265	1197	108	643	3753	2782	264	225	1942	72817	778156	200623	12265
P163	707	483	422	748	563	225	1248	264	2218	867	427	3328	15931	40334	3318	951	8488	1405	1022	202	117	1437	3251	210	206	232	259	1245	2164	394	266	820	593	4443	24851	101	290	97	34	124	260	178	21	36	1775	63057	526823	100232	7387
P164	1525	544	1103	1520	1524	179	2132	498	4531	562	397	7372	18547	24535	553	253	3666	3595	2269	2049	482	4166	27166	2832	4153	2979	679	2383	11280	2575	1500	2405	3817	37018	20254	451	3197	1583	97	846	5064	2176	33	417	11026	331358	1948975	188893	14107
P165	1470	506	680	980	1091	356	1059	271	2641	811	1045	6154	50899	119884	2239	1347	17955	1330	3207	1232	366	1821	11265	1370	1089	1109	274	1594	4460	1365	681	866	1521	18236	20580	61	483	184	18	48	1041	392	27	39	6953	171328	1562964	255306	8563
P167	1483	836	756	1101	629	260	1819	602	1998	645	107	2641	2759	11454	312	78	4367	1064	586	2676	362	8465	60208	4665	7708	4018	568	4478	19450	2306	976	4492	3891	46115	26607	333	2601	1667	273	766	3326	3289	327	775	3793	138432	1146686	303771	14542
P168	450	132	390	423	674	188	1678	1095	3596	1122	322	2821	19275	42010	2924	511	6746	1452	2526	581	211	3190	6419	611	664	815	429	3321	5552	671	613	1018	968	8677	22850	168	869	213	34	437	1293	600	98	85	2589	53469	588551	119362	17059
P174	1250	488	728	1424	1101	220	1210	277	2430	337	698	7359	35197	51066	1525	664	15324	2366	2185	1412	405	3710	15509	1942	2456	3454	611	3168	5926	1683	702	990	1748	19877	18724	121	971	241	45	158	1954	791	48	118	10614	338104	1687330	163603	16626
P175	1873	801	1234	2969	2162	738	1771	377	2812	794	86	2382	2365	5124	262	150	5421	632	498	2525	307	3528	28440	2650	2991	2344	735	1650	11287	2607	717	3568	3806	39432	22135	1674	4590	3981	490	517	4859	2968	205	831	18056	513075	2467114	501896	23525
P176	1542	994	937	1635	1461	636	2643	596	3751	1420	560	4342	18814	57577	1711	605	10416	859	1919	1215	382	2913	22084	2433	1327	1189	437	1607	5594	983	682	1541	1911	12774	31807	216	1738	861	104	277	2637	2137	149	353	6018	301878	1659112	408283	18410
P184	4414	1830	1955	4220	2522	717	2558	432	4861	823	22	946	1233	649	150	116	735	320	232	1077	63	2836	20753	1759	2005	1290	350	1960	6436	1294	306	1633	2465	21740	26060	362	2316	1818	87	701	5267	1590	37	212	10063	435769	2122124	246994	23525
P190	5172	1823	2154	3742	4187	1125	2853	697	5826	1490	417	6880	17058	44022	1789	508	15269	3875	4618	1605	298	3276	24671	2943	3293	2045	453	3283	8714	1769	715	2979	3494	25829	20406	543	4227	1953	245	1593	6787	3975	61	1434	13070	406576	2555022	460147	39669
P191	1187	731	601	544	769	413	2074	511	3477	1205	72	1585	6458	21374	717	118	7858	1047	1524	1170	415	3547	23312	2606	2666	2065	565	3577	11078	1145	787	2991	1800	22946	19348	188	2640	1191	135	922	4414	3623	94	1227	3913	166480	2074507	555219	25305
P192	657	486	614	764	725	341	2495	574	3705	1430	30	992	2243	10455	540	88	2806	848	749	1617	247	3034	20592	2153	1305	984	335	1868	5506	807	392	2180	1547	14955	24940	249	1674	991	28	552	2947	2491	205	420	7909	232773	1589842	448836	34643
P194	776	542	652	960	937	435	2079	298	3003	1271	43	1169	3308	2809	142	176	1377	331	1334	1275	367	2667	12532	1805	766	835	422	1218	3774	973	502	1297	1682	14538	26436	386	2216	1233	236	309	2515	2173	217	242	8101	231003	1495406	403860	21594
P196	471	459	753	627	1021	481	3288	598	5940	3767	361	1292	8936	30254	1991	429	3568	342	250	689	169	1501	8188	1387	303	416	167	503	1491	480	150	262	471	5780	21307	71	226	164	17	37	410	456	59	32	906	20649	296227	97363	10061
P198	959	825	587	777	1002	600	2347	425	4214	2595	66	1401	3114	11353	479	110	2116	454	1241	957	96	3286	13857	1894	936	893	279	896	4043	716	300	1359	1361	12327	23539	257	2091	1392	210	402	3051	3921	301	536	4681	195520	1453042	558328	36463
P199	703	471	547	578	921	384	3148	745	3718	1928	827	5650	26699	112559	2794	624	11096	392	1653	1636	552	4335	27823	1843	958	925	400	3680	7299	1149	353	3019	2255	18127	41616	225	2433	1767	139	667	2522	3957	382	346	5581	211214	1791456	555935	34159
P208	1973	1379	882	1778	1067	455	1769	426	2937	807	197	5404	11335	28099	1448	260	7723	2262	2004	616	342	5839	33545	2036	3534	2571	307	2899	9836	2032	743	2034	3539	33287	22521	234	1979	1167	123	401	3624	2034	82	284	3328	205278	1432873	227772	16616
P209	730	465	388	693	670	401	1602	506	3452	1954	617	3774	20755	79296	2115	834	6368	1559	1012	735	226	2609	11366	1174	525	514	539	4581	7024	615	716	1354	431	7818	23097	55	356	207	44	149	685	478	104	55	7601	208606	1347169	341934	23023
P213	428	337	305	384	394	107	1160	383	1521	782	447	4331	27493	111999	3650	1370	13509	1557	1568	1786	687	4870	21813	1254	1195	1529	1225	4238	10436	1418	485	2634	1375	15080	37128	172	1014	584	17	300	1298	1016	124	55	3336	101416	498051	181900	13822
P214	1585	908	747	1069	787	339	1038	326	2066	622	0	272	761	227	85	72	91	123	251	1360	297	2832	17173	1688	1076	955	415	1779	4648	957	474	1694	1742	16107	23494	384	2708	1453	171	726	5089	3066	94	925	3951	129775	784374	159023	10951
P222	2294	819	1060	1949	1577	455	1458	216	2382	357	221	2964	12144	11936	1075	241	5894	1196	2018	610	102	1060	7342	867	670	634	279	517	2687	864	497	1170	1382	8466	24925	379	1913	1009	144	415	3213	1212	56	522	2770	105539	1017154	103698	7746
P225	680	548	369	557	700	446	1306	365	1833	1140	628	9034	26971	150165	4168	1153	16552	2779	3335	782	133	1410	7213	878	444	633	459	1209	3809	639	374	2755	1434	8655	25015	735	3209	1940	330	509	3757	3552	233	367	2491	92142	640940	257846	19427
P227	2135	1275	1305	2151	2072	829	3175	539	7475	2719	92	1061	3525	5335	500	83	2445	483	932	852	142	2945	10714	830	1852	1593	525	2728	6115	915	507	1508	1795	14707	20114	283	1797	628	67	273	2555	1512	100	566	5423	195559	1340650	270563	21753
P237	2589	914	931	2605	2067	392	1819	247	6044	1269	246	4078	13120	20171	933	326	7639	1425	1424	598	125	1202	5904	620	523	723	310	845	2422	387	407	962	1019	7294	21881	137	924	461	30	57	1571	348	35	134	14850	424826	2078387	225854	16742
P239	646	457	824	891	971	298	2656	453	3642	1253	149	3829	7300	31852	862	385	7355	815	655	3679	669	9903	40100	3007	5295	4331	969	4816	16797	3494	1230	3399	4157	53535	28754	211	1393	714	105	316	1635	1193	91	263	6748	97534	922509	190913	11256
P244	347	520	330	206	553	291	1068	270	2029	1207	139	763	7947	18439	554	67	1987	121	488	927	412	2280	12933	1822	1070	927	488	2116	5621	614	124	1306	971	10470	21534	62	686	475	68	77	1169	1430	275	173	3264	82988	776711	338622	14891
P245	1418	657	1244	2321	1536	473	2357	338	7519	1461	23	414	994	513	246	79	324	113	143	332	170	1611	5651	870	777	264	443	705	2083	495	302	476	632	6087	19970	113	982	328	38	340	1328	426	49	96	13083	423730	2622165	365666	36175
P246	2186	1598	1163	1467	1220	607	2628	717	5136	1914	0	129	478	799	18	21	246	87	957	1613	256	4524	33665	2157	3162	2652	491	3738	10623	1928	980	2420	2746	36710	26035	309	3019	1844	338	964	6090	5227	496	862	2204	90833	1101439	295893	12965
[truncated: 238 more columns]
